# Supplementary material for: The Management of Cow Shelters (Gaushalas) in India, Including the Attitudes of Shelter Managers to Cow Welfare
Source: Animals (Basel). 2020 Jan 28;10(2):211. doi: 10.3390/ani10020211 (PMC7070297; doi:10.3390/ani10020211)
Supplement: Supplementary file 1 [file animals-10-00211-s001.xlsx]

## Sheet: Sheet1
Gaushala Code	Gaushala no.	Does it have minimum of 30 cows	Types of cows admitted to gaushala	Religious connection	Year of estbt	Gender	Area lived most life	Age	Education level	Religion	Extent consider religious	Role desrcibes you best	Level of understanding	How knowledge gained	Involved with other AWO	Other Animal Welfare activity	Duration of working for animal welfare	Duration of working in this gaushala	No. of cattle entering in last 3 months	No. of cattle entering in last 6 months	No. of cattle entering in last I year			Total milk yield/year	No. of lactating cows	Proportion of horned animals	TOTAL	COWS TOTAL	HEIFERS TOTAL	BULLS TOTAL	BULLOCKS TOTAL	MALE CALVES TOTAL	FEMALE CALVES TOTAL		What's done with male calves	What's done with female calves	Vaccination status	Vaccination against	Frequency of vaccination	Frequency of deworming	Frequency of ectoparasiticidal Treatment	Vet visits	No. of male workers	No. of female workers	Training of workers	Milk record	Calving record	Health Record	Veterinary Inventory
GA1	1	Yes	All of these	Jain		Male	Village	56-65	10th	Hinduism	Moderately religious	Team leader supervising people who work directly with animals	Good knowledge	Farm employment	None	None	More than 15 years	more than 15 years	1600	2500	6000				40	98	8016	2528	230	700	700	2000	0		Rear	Rear	Vaccinated	FMD,HS	Twice	Never done	Four times	In house	90	10	Not done at all	No	No	Yes	Yes
GB2	2	Yes	All of these	Jain		Male	Village	36-45	Graduand	Hinduism	Very religious	Team leader supervising people who work directly with animals	Expert	Farm employment	None	None	More than 15 years	more than 15 years	60	120	240				3	90	387	105	55	14	65	121	4		Reared in gaushala	Reared in gaushala	Vaccinated	FMD,HS	Twice	Once a year	No regular schedule	Daily			Not done at all	No	Yes	Yes	Yes
GC3	3	Yes	All of these	Jain	1891	Male	Country town	46-55	Graduand	Hinduism	Moderately religious	Team leader supervising people who work directly with animals	Expert	Formal qualification	Dairy industry	None	More than 15 years	10-15 years	200	380	700			300	7	90	915	248	74	193	16	150	20		Rear	Sell	Vaccinated	FMD,HS,BQ	Twice	Once a year	Once a year	Daily	6	5	Not done at all	No	No	Yes	Yes
GD4	4	Yes	All of these	Jain	1877	Male	Country town	46-55	Post-graduand	Hinduism	Very religious	Team leader supervising people who work directly with animals	Good knowledge	Farm employment	None	Advocacy	5-9 years	5-9 years	252	417	840			0	0	95	628	373	33	28	1	233	0		Reared in gaushala	Donate	Vaccinated	FMD,HS	Twice	Twice	Twice	Weekly	12	10	Not done at all	No	Yes	Yes	Yes
GE5	5	Yes	All of these	Hindu		Male	Village	36-45	Graduand	Hinduism	Moderately religious	Team leader supervising people who work directly with animals	Good knowledge	Farm employment	None	None	More than 15 years	10-15 years	50	200	700			700	80	95	2116	828	430	15	50	100	100		Donate	Donate	Vaccinated	FMD,HS,BQ	Twice	Once a year	Twice	On call	9	0	Not done at all	No	No	No	Yes
GF6	6	Yes	All of these	Jain & Hindu	1896	Male	Village	46-55	Diploma	Hinduism	Very religious	Team leader supervising people who work directly with animals	Good knowledge	Formal qualification	None	None	More than 15 years	more than 15 years	1500	3000	4000			612000	252	70	3807	2899	600	150	0	110	90		Donate	Reared in gaushala	Vaccinated	FMD, HS, Brucella	Twice	Thrice	Never done	Daily	56	110	Not done at all	Yes	Yes	Yes	Yes
GG7	7	Yes	All of these	Hindu	2001	Male	Village	26-35	10+2	Hinduism	Very religious	Team leader supervising people who work directly with animals	Some knowledge	Farm employment	None	Activism	2-3 years	2-3 years	10	30	40			7800	75	95	754	103	180	30	5	50	50		Donate	Reared in gaushala	Vaccinated	FMD,HS	Twice	Twice	Twice	Daily	21	13	Not done at all	Yes	Yes	Yes	Yes
GH8	8	Yes	All of these	Jain & Hindu	1766	Male	Urban	26-35	Diploma	Hinduism	Moderately religious	Team leader supervising people who work directly with animals	Good knowledge	Farm employment	None	None	3-5 years	3-5 years	5	15	25			0	4	95	199	203	30	0	4	2	2		Reared in gaushala	Reared in gaushala	Vaccinated	FMD,HS	Twice	Never done	Never done	In house	25	20	Not done at all	Yes	Yes	Yes	Yes
MA1	9	Yes	All of these	Jain & Hindu	1896	Male	Village	46-55	Graduand	Hinduism	Moderately religious	Team leader supervising people who work directly with animals	Good knowledge	Formal qualification	Gaushala	None	10-15 years	10-15 years	0	0	0			0	14	90	554	271	137	94	35	32	27		Sell	Reared in gaushala	Vaccinated	FMD,HS,BQ	Twice	Twice	No regular schedule	Fortnightly	54	1	Not done at all	Yes	Yes	Yes	Yes
MB2	10	Yes	All of these	Jain	1925	Male	Village	36-45	10th	Hinduism	Moderately religious	Team leader supervising people who work directly with animals	Good knowledge	Farm employment	None	None	5-9 years	3-5 years	0	0	25			0	20	95	273	222	34	48	15	10	10		Sell	Sell	Vaccinated	FMD,HS,BQ	Twice	Twice	No regular schedule	Fortnightly	9	1	Not done at all	No	Yes	Yes	Yes
MC3	11	Yes	All of these	Hindu	1837	Male	Village	26-35	Graduand	Hinduism	Moderately religious	Work directly with animals	Some knowledge	Formal qualification	Others	None	2-3 years	2-3 years	30	60	120			14040	8	99	219	36	96	72	0	8	8		Sell	Sell	Vaccinated	FMD,HS,BQ	Twice	Twice	No regular schedule	Fortnightly	33	4	Not done at all	Yes	Yes	Yes	Yes
MD4	12	Yes	All of these	Jain	2003	Male	Village	36-45	Diploma	Hinduism	Moderately religious	Team leader supervising people who work directly with animals	Expert	Farm employment	None	None	More than 15 years	10-15 years	15	20	60			10800	9	99	476	253	137	93	9	11	7		Donate	Donate	Vaccinated	FMD,HS,BQ	Once a year	Twice	Four times	Weekly	6	6	Induction training done	No	Yes	Yes	Yes
RJA1	13	Yes	All of these	Jain & Hindu	1907	Male	Urban	18-25	Post-graduand	Hinduism	Very religious	Team leader supervising people who work directly with animals	Good knowledge	Farm employment	Gaushala	Advocacy	3-5 years	3-5 years	0	5	10			100	30	100	157	58	75	2	8	12	20		Rear	Rear	Vaccinated	FMD,HS,BQ	Thrice	No regular schedule	No regular schedule	Fortnightly	5	3	Not done at all	Yes	Yes	Yes	Yes
RJB 14	14	Yes	All of these	Jain & Hindu	1907	Male	Urban	56-65	Post-graduand	Hinduism	Moderately religious	Team leader supervising people who work directly with animals	Good knowledge	Farm employment	None	Advocacy	2-3 years	2-3 years	0	2	5			120	30	99	163	103	45	2	15	25	15		Rear	Rear	Vaccinated	FMD,HS,BQ	Thrice	Thrice	Once a year	Weekly	4	1	Not done at all	Yes	Yes	Yes	Yes
RJC15	15	Yes	All of these	Hindu	1911	Male	Urban	56-65	Graduand	Hinduism	Very religious	Team leader supervising people who work directly with animals	Good knowledge	Farm employment	Others	Humane Education	More than 15 years	more than 15 years	0	0	0			0	18	99	237	86	56	2	20	60	50		Sell	Rear	Vaccinated	FMD,HS,BQ	Twice	Thrice	Twice	Daily	6	0	Not done at all	Yes	Yes	Yes	Yes
RJD16	16	Yes	All of these	Hindu	2014	Male	Country town	46-55	Graduand	Hinduism	Moderately religious	Team leader supervising people who work directly with animals	Some knowledge	Farm employment	Others	None	2-3 years	2-3 years	30	60	280			0	20	99	346	102	100	73	4	32	62		Rear	Sell	Vaccinated	FMD,HS,BQ	Twice	Four times	No regular schedule	Weekly	4	3	Not done at all	Yes	Yes	Yes	Yes
RJE17	17	Yes	All of these	Hindu	2001	Male	Village	26-35	Post-graduand	Hinduism	Very religious	Team leader supervising people who work directly with animals	Good knowledge	Farm employment	Animal Welfare Organisation	Activism	10-15 years	3-5 years	50	75	125			0	20	80	256	183	34	5	35	45	25		Reared in gaushala	Reared in gaushala	Vaccinated	FMD,HS,BQ	Thrice	Twice	No regular schedule	Fortnightly	4	1	Induction training done	Yes	Yes	Yes	Yes
RJF18	18	Yes	All of these	None	2008	Male	Village	26-35	Graduand	Hinduism	Moderately religious	Team leader supervising people who work directly with animals	Good knowledge	Farm employment	None	None	5-9 years	5-9 years	4500	8500	18000			0	0	95	1076	718	70	130	0	160	30		Donate	Donate	Vaccinated	FMD,HS,BQ	Thrice	Thrice	Four times	In house	255	0	Induction training done	No	Yes	Yes	Yes
RJG19	19	Yes	All of these	Hindu	2015	Male	Suburb	46-55	Post-graduand	Hinduism	Very religious	Team leader supervising people who work directly with animals	Good knowledge	Farm employment	None	Activism	More than 15 years	more than 15 years	150	300	340			0	0	90	248	260	30	12	0	31	57		Donate	Donate	Vaccinated	FMD,HS,BQ	Twice	Four times	Four times	In house	48	0	Induction training done	No	No	Yes	Yes
RJH20	20	Yes	All of these	Others	2007	Male	Urban	Over 65	No formal education	islam	Moderately religious	Team leader supervising people who work directly with animals	Good knowledge	Personal Interest	Others	Advocacy	10-15 years	10-15 years	2	2	200			0	0	99	153	140	47	2	35	7	4		Rear	Donate	Vaccinated	FMD,HS,BQ	Twice	Four times	No regular schedule	Weekly	5	0	Induction training done	No	Yes	Yes	Yes
RJI21	21	Yes	All of these	Hindu	1875	Male	Village	46-55	Post-graduand	Hinduism	Moderately religious	Team leader supervising people who work directly with animals	Good knowledge	Farm employment	None	Activism	Less than 1 year	Less than 1 year	200	350	700			0	20	90	4066	3063	230	10	200	75	265		Reared in gaushala	Sell	Vaccinated	FMD,HS,BQ	Twice	Twice	No regular schedule	In house	50	10	Induction training done	No	Yes	Yes	Yes
RJJ22	22	Yes	All of these	Others	2012	Male	Urban	56-65	Graduand	Hinduism	Moderately religious	Team leader supervising people who work directly with animals	Some knowledge	Farm employment	None	None	2-3 years	2-3 years	1764	2686	4804			0	25	95	4208	1328	30	2600	0	150	142		Reared in gaushala	Donate	Vaccinated	FMD,HS,BQ	Twice	Four times	No regular schedule	In house	70	20	Not done at all	No	No	Yes	Yes
RJK23	23	Yes	All of these	Hindu	2001	Male	Village	36-45	Post-graduand	Hinduism	Very religious	Team leader supervising people who work directly with animals	Good knowledge	Farm employment	Animal Welfare Organisation	Advocacy	More than 15 years	5-9 years	71	130	320			0	40	90	659	188	102	18	368	15	10		Reared in gaushala	Reared in gaushala	Vaccinated	FMD,HS,BQ	Twice	Four times	Twice	On call	7	5	Induction training done	Yes	Yes	Yes	Yes
RJL24	24	Yes	All of these	Hindu	1987	Male	Urban	36-45	10+2	Hinduism	Very religious	Team leader supervising people who work directly with animals	Good knowledge	Farm employment	None	None	More than 15 years	more than 15 years	5	10	15			0	22	99	114	63	44	1	7	31	10		Reared in gaushala	Reared in gaushala	Vaccinated	FMD,HS	Twice	Four times	Thrice	On call	4	1	Induction training done	Yes	Yes	Yes	Yes
RJM25	25	Yes	All of these	Hindu	1961	Male	Urban	Over 65	10+2	Hinduism	Very religious	Team leader supervising people who work directly with animals	Some knowledge	Farm employment	Others	Advocacy	More than 15 years	more than 15 years	600	1475	2470			0	100	99	23587	2978	3030	9473	1753	5528	902		Reared in gaushala	Reared in gaushala	Some vaccinated	FMD,HS,BQ	Twice	No regular schedule	No regular schedule	On call	115	35	Not done at all	Yes	Yes	Yes	Yes
RJN26	26	Yes	All of these	Hindu	1993	Male	Village	56-65	Post-graduand	Hinduism	Very religious	Team leader supervising people who work directly with animals	Good knowledge	Farm employment	None	Advocacy	5-9 years	5-9 years	1000	1500	9000			0	40	100	8366	2628	2530	300	2400	150	200		Reared in gaushala	Reared in gaushala	Vaccinated	FMD,HS,BQ	Twice	Twice	No regular schedule	In house	300	70	Induction training done	Yes	Yes	Yes	Yes
HPA27	27	Yes	All of these	Hindu	2008	Male	Village	Over 65	Diploma	Hinduism	Moderately religious	Team leader supervising people who work directly with animals	Good knowledge	Farm employment	None	Humane Education	5-9 years	5-9 years	6	12	20			0	7	60	88	58	47	3	9	2	8		Reared in gaushala	Reared in gaushala	Vaccinated	FMD,HS,BQ	Twice	Twice	No regular schedule	On call	1	2	Not done at all	Yes	No	No	No
HPB28	28	Yes	All of these	Hindu	1993	Male	Village	56-65	10th	Hinduism	Very religious	Work directly with animals	Good knowledge	Formal qualification	None	None	More than 15 years	more than 15 years	0	0	18			0	27	100	126	84	50	4	0	15	15		Donate	Donate	Vaccinated	FMD,HS,BQ	Thrice	Four times	Four times	On call	3	5	Induction training done	Yes	Yes	Yes	Yes
HPC 29	29	Yes	All of these	Others	2011	Female	Village	36-45	Post-graduand	Hinduism	Very religious	Work directly with animals	Good knowledge	Personal Interest	Others	Advocacy	3-5 years	3-5 years	20	13	42			0	0	50	134	89	30	32	0	12	13		Reared in gaushala	Reared in gaushala	Vaccinated	FMD,HS,BQ	Twice	No regular schedule	Four times	On call	5	2	Not done at all	No	No	Yes	No
HPD30	30	Yes	All of these	None	1993	Male	Country town	36-45	Post-graduand	Hinduism	Moderately religious	Team leader supervising people who work directly with animals	Some knowledge	Farm employment	None	Activism	Less than 1 year	Less than 1 year	10	20	40			0	0	50	57	58	30	11	0	0	0		Donate	Donate	Vaccinated	FMD,HS,BQ	Twice	No regular schedule	No regular schedule	Weekly	4	0	Induction training done	No	No	No	No
HPE31	31	Yes	All of these	None	2011	Male	Village	46-55	Post-graduand	Hinduism	Very religious	Team leader supervising people who work directly with animals	Good knowledge	Farm employment	Gaushala	Activism	More than 15 years	3-5 years	6	10	45			0	4	50	82	64	34	11	0	8	7		Donate	Reared in gaushala	Non-vaccinated	None	Never done	Never done	Never done	Fortnightly	2	1	Not done at all	No	Yes	Yes	No
HPF32	32	Yes	All of these	Hindu	2005	Male	Village	46-55	Graduand	Hinduism	Very religious	Team leader supervising people who work directly with animals	Expert	Farm employment	Others	Advocacy	5-9 years	5-9 years	75	80	100			0	2	70	145	118	36	18	4	8	4		Reared in gaushala	Donate	Vaccinated	FMD,HS,BQ	Twice	Thrice	Four times	On call	3	2	Not done at all	No	Yes	Yes	Yes
HPG33	33	Yes	All of these	Hindu	2006	Male	Village	56-65	10+2	Hinduism	Very religious	Team leader supervising people who work directly with animals	Good knowledge	Farm employment	None	Humane Education	10-15 years	10-15 years	4	6	10			0	4	50	52	58	30	3	1	0	2		Reared in gaushala	Reared in gaushala	Vaccinated	FMD,HS,BQ	Twice	Twice	Once a year	Weekly	2	2	Not done at all	Yes	Yes	Yes	Yes
HPG34	34	Yes	All of these	Hindu	2009	Male	Urban	Over 65	Graduand	Hinduism	Very religious	Team leader supervising people who work directly with animals	Expert	Farm employment	Others	Advocacy	5-9 years	5-9 years	7	14	25			0	13	50	145	93	48	2	25	13	6		Donate	Donate	Vaccinated	FMD,HS,BQ	Twice	Thrice	No regular schedule	On call	2	3	Not done at all	Yes	No	No	No
HPI35	35	Yes	All of these	Hindu	2008	Male	Village	Over 65	Diploma	Hinduism	Very religious	Team leader supervising people who work directly with animals	Good knowledge	Farm employment	Others	Advocacy	More than 15 years	10-15 years	40	60	110			0	12	50	192	135	48	9	0	11	15		Sell	Reared in gaushala	Vaccinated	FMD,HS,BQ	Twice	Four times	No regular schedule	On call	1	6	Induction training done	No	Yes	Yes	No
HRA36	36	Yes	All of these	Others	2010	Male	Village	Over 65	Post-graduand	Hinduism	Not religious at all	Team leader supervising people who work directly with animals	Good knowledge	Farm employment	Others	Policy making	More than 15 years	5-9 years	350	710	900			0	40	50	2260	664	257	433	450	360	138		Donate	Reared in gaushala	Vaccinated	FMD,HS,BQ	Twice	Twice	No regular schedule	In house	45	21	Induction training done	No	Yes	Yes	Yes
HRB37	37	Yes	All of these	Hindu	1928	Male	Village	Over 65	No formal education	Hinduism	Very religious	Team leader supervising people who work directly with animals	Some knowledge	Farm employment	None	Advocacy	10-15 years	10-15 years	125	150	250			0	16	60	208	138	40	4	17	25	26		Reared in gaushala	Reared in gaushala	Vaccinated	FMD,HS,BQ	Thrice	Twice	No regular schedule	On call	6	0	Induction training done	No	Yes	Yes	Yes
HPJ38	38	Yes	All of these	None	2007	Male	Village	56-65	Graduand	Hinduism	Moderately religious	Team leader supervising people who work directly with animals	Expert	Formal qualification	Others	Humane Education	More than 15 years	10-15 years	70	120	600			0	8	50	133	68	42	12	0	9	12		Sell	Reared in gaushala	Vaccinated	FMD,HS,BQ	Twice	Four times	No regular schedule	Fortnightly	3	3	Induction training done	No	Yes	Yes	Yes
HPK39	39	Yes	All of these	None	2005	Male	Urban	Over 65	10+2	Sikhism	Moderately religious	Team leader supervising people who work directly with animals	Little knowledge	Personal Interest	Others	Fedding street animals	More than 15 years	more than 15 years	40	52	70			0	6	40	205	108	35	0	70	30	4		Reared in gaushala	Reared in gaushala	Vaccinated	FMD,HS,BQ	Twice	Thrice	Never done	Weekly	3	5	Not done at all	Yes	No	Yes	No
HPL40	40	Yes	All of these	Hindu	2002	Male	Village	46-55	Diploma	Hinduism	Very religious	Team leader supervising people who work directly with animals	Expert	Farm employment	Others	Administration	10-15 years	10-15 years	24	50	85			0	2	60	126	98	40	10	5	6	9		Donate	Donate	Vaccinated	FMD,HS,BQ	Twice	Twice	Thrice	Weekly	5	0	Not done at all	No	No	No	No
HPM41	41	Yes	All of these	Hindu	2008	Male	Village	Over 65	Diploma	Hinduism	Moderately religious	Team leader supervising people who work directly with animals	Good knowledge	Farm employment	Others	None	5-9 years	10-15 years	0	4	5			0	16	99	121	93	42	6	0	12	10		Sell	Reared in gaushala	Vaccinated	FMD,HS,BQ	Thrice	Twice	Twice	Weekly	1	2	Induction training done	Yes	Yes	No	No
HPN42	42	Yes	All of these	None	2015	Male	Village	46-55	10+2	Hinduism	Very religious	Team leader supervising people who work directly with animals	Expert	Farm employment	None	None	2-3 years	2-3 years	60	50	100			0	4	90	186	88	60	40	0	20	20		Donate	Donate	Vaccinated	FMD,HS,BQ	Twice	Twice	No regular schedule	Fortnightly	5	1	Not done at all	No	No	No	No
PBA43	43	Yes	All of these	None	2013	Male	Village	26-35	10+2	Hinduism	Moderately religious	Team leader supervising people who work directly with animals	Good knowledge	Farm employment	Others	Advocacy	5-9 years	3-5 years	0	100	200			160	30	90	876	278	130	180	150	80	100		Reared in gaushala	Reared in gaushala	Vaccinated	FMD,HS,BQ	Twice	Four times	Four times	Daily	35	0	Not done at all	Yes	Yes	Yes	Yes
PBB44	44	Yes	All of these	Hindu	2007	Male	Village	26-35	10+2	Hinduism	Very religious	Team leader supervising people who work directly with animals	Expert	Farm employment	None	None	3-5 years	3-5 years	50	50	100			70	20	75	594	446	60	110	0	10	10		Reared in gaushala	Reared in gaushala	Vaccinated	FMD,HS,BQ	Twice	Twice	No regular schedule	On call	25	0	Induction training done	Yes	Yes	Yes	Yes
HRC45	45	Yes	All of these	None	1995	Male	Urban	36-45	10+2	Hinduism	Very religious	Team leader supervising people who work directly with animals	Good knowledge	Farm employment	None	Humane Education	3-5 years	3-5 years	2	10	12			0	80	99	576	344	52	69	0	86	67		Reared in gaushala	Reared in gaushala	Vaccinated	FMD,HS,BQ	Twice	Four times	Four times	Daily	15	1	Not done at all	Yes	No	Yes	Yes
HRD46	46	Yes	All of these	Hindu	2014	Male	Village	46-55	10th	Hinduism	Very religious	Team leader supervising people who work directly with animals	Expert	Farm employment	None	None	2-3 years	2-3 years	20	40	100			0	26	50	300	153	52	2	118	8	10		Reared in gaushala	Reared in gaushala	Vaccinated	FMD,HS,BQ	Twice	Four times	No regular schedule	Weekly	7	0	Not done at all	Yes	No	No	No
HPO47	47	Yes	All of these	Hindu	2000	Male	Urban	Over 65	Graduand	Hinduism	Very religious	Team leader supervising people who work directly with animals	Good knowledge	Farm employment	None	None	10-15 years	10-15 years	5	15	20			0	2	60	131	110	36	5	10	8	4		Donate	Donate	Vaccinated	FMD,HS,BQ	Twice	Thrice	No regular schedule	On call	8	2	Induction training done	No	Yes	No	No
HPP48	48	Yes	All of these	Hindu	2000	Male	Urban	26-35	10+2	Hinduism	Very religious	Team leader supervising people who work directly with animals	Good knowledge	Farm employment	None	None	Less than 1 year	Less than 1 year	1	1	4			0	7	60	64	61	30	3	6	4	2		Donate	Reared in gaushala	Vaccinated	FMD,HS,BQ	Twice	Four times	Four times	Weekly	3	0	Not done at all	Yes	No	Yes	No
HPQ49	49	Yes	All of these	Hindu	2000	Male	Village	46-55	10+2	Hinduism	Moderately religious	Team leader supervising people who work directly with animals	Good knowledge	Formal qualification	None	Humane Education	More than 15 years	10-15 years	12	13	25			0	5	60	226	148	36	0	58	10	16		Reared in gaushala	Donate	Vaccinated	FMD,HS,BQ	Twice	Four times	Four times	Weekly	15	0	Not done at all	No	No	Yes	Yes
HPR50	50	Yes	All of these	None	2009	Male	Village	Over 65	Post-graduand	Hinduism	Moderately religious	Team leader supervising people who work directly with animals	Good knowledge	Farm employment	None	Humane Education	5-9 years	5-9 years	4	7	24			0	4	80	146	93	40	4	45	4	2		Reared in gaushala	Reared in gaushala	Vaccinated	FMD,HS,BQ	Twice	Four times	No regular schedule	Monthly	11	0	Not done at all	No	No	Yes	No
HPS51	51	Yes	All of these	Hindu	2010	Male	Village	46-55	below 10th	Hinduism	Very religious	Team leader supervising people who work directly with animals	Good knowledge	Farm employment	None	Administration	5-9 years	10-15 years	30	65	110			0	25	80	536	338	140	20	25	35	20		Sell	Reared in gaushala	Vaccinated	FMD,HS,BQ	Twice	Twice	No regular schedule	Monthly	15	0	Induction training done	No	No	No	Yes
HPT52	52	Yes	All of these	None	1958	Male	Village	36-45	Graduand	Hinduism	Very religious	Team leader supervising people who work directly with animals	Good knowledge	Farm employment	Others	Administration	10-15 years	Less than 1 year	276	534	1129			0	2	70	416	228	75	40	109	4	2		Reared in gaushala	Reared in gaushala	Vaccinated	FMD,HS,BQ	Twice	Twice	No regular schedule	In house	5	0	Not done at all	No	No	Yes	Yes
HPU53	53	Yes	All of these	None	2011	Male	Urban	56-65	Graduand	Hinduism	Moderately religious	Team leader supervising people who work directly with animals	Good knowledge	Farm employment	None	Activism	3-5 years	3-5 years	0	0	3			0	3	99	71	63	40	1	3	3	2		Donate	Reared in gaushala	Vaccinated	FMD,HS,BQ	Twice	Four times	No regular schedule	Monthly	1	1	Not done at all	Yes	Yes	Yes	Yes
HPV54	54	Yes	All of these	None	2008	Male	Urban	Over 65	10th	Hinduism	Very religious	Team leader supervising people who work directly with animals	Good knowledge	Farm employment	None	Advocacy	10-15 years	10-15 years	4	6	10			0	15	90	118	80	45	2	15	10	8		Reared in gaushala	Reared in gaushala	Vaccinated	FMD,HS,BQ	Thrice	Thrice	Thrice	On call	5	0	Not done at all	Yes	No	No	No
[truncated: 62 more columns]
